# Supplementary material for: Low Level of Colistin Resistance and mcr Genes Presence in Salmonella spp.: Evaluation of Isolates Collected between 2000 and 2020 from Animals and Environment
Source: Antibiotics (Basel). 2022 Feb 19;11(2):272. doi: 10.3390/antibiotics11020272 (PMC8868313; doi:10.3390/antibiotics11020272)
Supplement: Supplementary file 1 [file antibiotics-11-00272-s001.zip]

Archive with 1 entries (1 files):
- antibiotics-1558210-supplementary.pdf
